# Supplementary material for: Indirect comparisons of traction table versus standard table in total hip arthroplasty through direct anterior approach: a systematic review and frequentist network meta-analysis
Source: J Orthop Surg Res. 2024 Jun 29;19:384. doi: 10.1186/s13018-024-04852-3 (PMC11218227; doi:10.1186/s13018-024-04852-3)
Supplement: Supplementary file 1 [file 13018_2024_4852_MOESM1_ESM.zip › Supplementary/Data extraction sheet.xlsx]

## Sheet: Sheet 1
RCT	Group	N	Age	Age	BMI	BMI	HHS preoperative	HHS preoperative	Sex	Operation Time	Operation Time	Incision length	Incision length	Intraoperative blood loss	Intraoperative blood loss	Cup inclination	Cup inclination	VAS 1 day	VAS 1 day	VAS 2 days	VAS 2 days	VAS 3 days	VAS 3 days	VAS 4 days	VAS 4 days	VAS 1 week	VAS 1 week	VAS 2-6 week	VAS 2-6 week	VAS 2-3 months	VAS 2-3 months	VAS 6 months	VAS 6 months	VAS 12 months	VAS 12 months	VAS 24 months	VAS 24 months	VAS 60 months	VAS 60 months	HHS 1-3 weeks	HHS 1-3 weeks	HHS 4-6 weeks	HHS 4-6 weeks	HHS 2-3 months	HHS 2-3 months	HHS 6 Months	HHS 6 Months	HHS 12 Months	HHS 12 Months
	1=TT		years		kg/m²		points			min.		cm		mL		°		points		points		points		points		points		points		points		points		points		points		points		points		points		points		points		points
	2=noTT
	3=comparator
			Mean	SD	Mean	SD	Mean	SD	Number	Mean	SD	Mean	SD	Mean	SD	Mean	SD	Mean	SD	Mean	SD	Mean	SD	Mean	SD	Mean	SD	Mean	SD	Mean	SD	Mean	SD	Mean	SD	Mean	SD	Mean	SD	Mean	SD	Mean	SD	Mean	SD	Mean	SD	Mean	SD
Alvarez-Pinzon	1	25	62.4	10.5	28.2	4.2	48	13.8	15	114	16	12	0.855128	444	258																											86.3	15
Alvarez-Pinzon	3	25	59.6	11.8	27.1	3.2	49.9	15.8	17	116	18	12	1.16699	449	220																											86.3	13.5
Barrett 2013	1	43	61.4	9.2	30.7	5.4			29	84.3	12.4	13.7	0.9	391	206	47.1	6.1	4	1	3.8	1.1							1.9	1.2	1.3	0.5	1.6	1.5	1.6	1.4							89.5	8.1	91.2	9.7	95.8	7.8	97.5	5.7
Barrett 2013	3	44	63.2	7.7	29.1	5			19	60.5	12.4	12.7	1.3	191	107	42.4	8.1	4.5	1.2	4.1	1							1.9	0.6	1.4	1	1.4	1.2	1.3	0.6							81.4	9.8	91.4	9.7	95.9	6.8	97.3	5.5
Barrett 2019	1	43
Barrett 2019	3	44
Bon 2019	1	50	67.26	10	26.46	3.58	54.04	14.94	21	70.1	11					37.74	4.2																							69.46	15.39	83.52	13.44	89.95	12.73
Bon 2019	3	50	68.98	7.93	26.69	3.12	52.31	13.06	23	56.1	11.79					39.6	6.87																							68.13	14.6	80.37	13.28	91.3	9.48
Brismar 2018	2	50	66	4.75	27	1.25			32	101	6.25			325	75
Brismar 2018	3	50	67	4	27	1.5			33	80	3.75			300	50
Brun 2019	2	84	67.2	8.6	27.7	3.6			25							49.5	7.4
Brun 2019	3	80	65.6	8.6	27.6	3.9			30							47	6
Cheng 2016	1	35	59	3.75	27.7	1.05			15	125	6.75	10.7	0.8			46.2	5.59249
Cheng 2016	3	38	62.5	3.5	28.3	1.575			18	100	5	13.5	0.7			45.9	5.54131
Cooper 2015	2	60	64.4	10.1957	32.9	4.3317			23
Cooper 2015	3	60	63.6	10.0621	32.5	3.9322			21
D Arrigo 2009	2	20	64	8	37.7	19			12	121	23.6			1344	710																											88.3	8
D Arrigo 2009	3	149	65	9.8	28	1.8			81	77	15.1			1644	757.7																											86.7	8.9
De Ante-Diaz 2016	2	50	64.8	10.1	26.6	3.9	44.4	13.6	26	78.2	16.2	10.4	0.9																															94.6	10.2			96.2	10.1
De Ante-Diaz 2016	3	49	63.5	12.5	26.9	3.1	42.9	15.2	26	82.2	15.2	11.5	0.7																															92.8	11.3			94.5	9.7
Fahs 2018	1	50	68	8	27.34	4.23			28	88.9	10.6							2.9	2.2
Fahs 2018	3	49	65	8	27.47	4.94			23	87.5	11.9							4	2.2
Fraval 2017	3	50	60.2	9.1	27.7	3.8			32	62.52	13.6			460	13.6
Fraval 2017	1	51	60.1	10.1	28	3.5			28	63.73	12.97			687	12.97
Fraval 2019	3	52	58.8	9.7	28.4	4.5			26	63.7	9.1			510	21
Fraval 2019	1	53	63	9.4	27.9	5.4			27	63.81	13.1			690	30
Goyal 2017	2	108	60.2	8.9	28.3	4.7			58									2.8	2.1									1.7	1.9													75	14
Goyal 2017	3	112	59.8	8.5	27.6	4.1			59									3.7	2.3									1.7	1.9													75	18
Guild 2017	3	122	59.9	9.8	29.1	5.7	50.1	11.3	55	111.1	18.6			240.3	131.5																											90	9.6
Guild 2017	1	110	61.2	9.6	30	5.4	41.6	11.4	59	124.8	28.2			383.4	320.1																											87.4	11.2
Iorio 2021	2	29	62.7	4.9	28.7	3.4	49.2	9	14	92	11									2.9	0.425455	2.7	0.643636
Iorio 2021	3	31	67.2	8.8	29.9	3.1	46.4	12.6	17	69	9									4.2	0.860104	3.6	0.750667
Jin 2023	2	50	51.4	13.6	21.8	2.2	49.8	4.4	26	169.7	17.3	9.7	1.6			38.7	2.6	3.2	1.1			2.2	0.9			1.8	0.6	1.6	0.5	1.4	0.5									82.1	3.4	90	2.9	92.5	2.3	94.8	2.5	95	2.1
Jin 2023	3	50	52.3	12.6	21.9	2.8	49.2	5.2	21	167.5	21.8	10.8	2			39.1	3.4	3.7	0.8			3	0.8			1.7	0.5	1.7	0.5	1.5	0.5									75.8	6.7	85.6	3.1	91.6	1.8	94.2	1.9	94.8	1.8
Kleinert 2012	1	80	65	10.49	26	7.86	53	12.99	38	115	25.83			408	229.53			1.75	1.83	1.2	1.94	0.7	1.19																					88	11.438
Kleinert 2012	3	40	66	10	28	5	55	15	21	115	26			408	231			1.2	1.5	0.7	1.2	0.7	1.2																					82	8.63753
Mjaaland 2015	2	84	67.2	8.6	27.2	3.6	53.6	13.7	25	77	21	9.5	1.25
Mjaaland 2015	3	80	65.6	8.6	27.6	3.9	56	11.2	30	62	10.75	13.5	1.25
Mjaaland 2019	2	84	67	9	28	4	53.6	13.7	25			8	1.16075
Mjaaland 2019	3	80	66	9	28	4	56	11.2	30			14	1.16699
Moerenhout 2020	1	28	70.4	9.1	27.6	4.4	52.1	19.7	18	59.9	12.7					43.3	8.4											1.7	2	1	1.7	0.4	0.8	0.3	0.5	0.5	0.8			66.9	17.1	76.7	16.4	88.4	11.8	90.1	11.3	94.4	8
Moerenhout 2020	3	27	68.9	8.8	26.5	4.3	48.2	10.1	11	45.7	17.9					39.8	5.4											1.85	1.95	1.1	1.9	0.4	1	0.6	1.2	1	1.9			60	15.1	68.7	16.8	83.3	15.1	90.3	12.3	91.4	13
Mortazavi 2022	3	75	46.9	16.2	25.9	4.3			32	79.2	13.2
Mortazavi 2022	2	77	48.5	14.7	26.1	4.5			43	76.9	12.9
Nambiar 2021	1	23	64	11	27	3			11
Nambiar 2021	3	29	66	11	28	4			13
Nistor 2017	2	35	67	10.1957	27.45	3.76			9	70	1.25	12.18	1.91			36.97	5.14052	1	1.28944	1	0.425455	2	0.643636	2		1.2	0.6	1.2	1.01255	0	0.678049
Nistor 2017	3	35	64	10.0621	28.63	3.12			19	70	3.75	14.75	2.25			39.63	5.54131	3	1.38036	3	0.860104	2	0.750667	2		2	0.5	1.4	0.949547	1	0.849708
Parvizi 2016	2	44							18	84.51	14.4918			257.4	201.652
Parvizi 2016	3	30							14	87.53	13.5115			209	221.957
Perry 2018	3	24	58.9	4.5					12									3.6	0.8									0.3	0.2
Perry 2018	1	25	58.1	4.8					10									3.9	0.9									0.29	0.14
Reichert 2018	2	73	62.5	8	28.3	4	54	14.2	45							38.6	5.14052											6.9	0.7	7.3	0.8	7.3	0.7	7.7	0.6							81.6	12.1	89.8	9.3	90.3	9.8	92.4	8.6
Reichert 2018	3	50	62.2	8.5	28.7	3.2	53	15.7	24							40.28	5.54131											6.8	0.6	6.9	0.5	6.9	0.7	7	0.7							82.4	12	88.4	9.9	89.1	10	91.4	9.1
Restrepo 2010	2	50	60.2	10.1957	25.18	4.3317	51.86	7.875	17	56.42	14.4918	10.09	1.16075	172.5	201.652																											93.64	5.725			94.45	5.725	94.72	5.725
Restrepo 2010	3	50	59.91	10.0621	25.17	3.9322	54.95	5.525	22	54.88	13.5115	10.58	1.16699	170	221.957																											88.8	8.675			93.03	8.675	92.08	5.725
Rykov 2017	2	23	62.8	6.1	29	5.6	52	6.67	8	71	7			325.7	99.74																											93	10.87
Rykov 2017	3	23	60.2	8.1	29.3	4.8	51	8.95	11	62	7			273.7	181																											90	9.14
Rykov 2021	2	23	62	9	27.8	7.3	51.7	6.7	8							47	6																															98.1	2.8
Rykov 2021	3	23	63	15	28.6	8.4	51.2	8.9	11							52	6																															97.4	4.5
Schwartz 2021	3	50	64.3	10.0621	28.72	3.9322			29	70.3	12.4			321.87	87.9													0.34	0.95			0.4	1.2
Schwartz 2021	1	48	62	9.30036	28.13	4.80885			21	74.55	11.2			359.66	154.3													0.21	0.2			1	1.9
Suarez 2015	3	57	65.7	10.7	27.5	4.3			27	92.2	16.7			393.2	164.5
Suarez 2015	1	61	64.7	10.4	27	4.5			29	92.3	16.3			469.6	216.4
Taunton 2014	1	27	62.05	9.30036	27.7	4.80885	55	4.25	12																															97	2	97	2					98	5.50488
Taunton 2014	3	27	66.4	10.0621	29.2	3.9322	51	6	13																															81	3.75	93	2.25					97.5	9.97768
Taunton 2018	1	52	65	10	29	5	57	13	27	70	16					37	5	2	1																									95	6			97	4
Taunton 2018	3	49	64	11	30	4	56	12	25	61	18					39	6	3	1																									92	8			95	7
Thaler 2018	2	16	66	10	27	3.825												1	0.25
Thaler 2018	3	17	68	10	29	3.625												1	0.5
Vandeputte 2021	3	115	61.6	14.25	27.7	7.75	46.5	19.25	42	48.1	14.25					32.5	5.575																															79.3	19.25
Vandeputte 2021	2	104	60.1	15.5	27.1	9.45	44.3	21	37	48.7	17.25					33.2	5.25																															82.5	19.5
Vles 2021	2	60	64	13.4	26.3	4.4			22					370	320
Vles 2021	3	60	61.5	11.8	27.6	4.4			29					320	140
Wang 2021	3	49	56.8	13.4	24.3	2.6			26	67.1	10.1					41.2	5	3.4	0.6	2.9	0.8
Wang 2021	2	50	55.9	12.6	24.2	2.9			31	66.8	6.8					41.4	4.3	3.3	0.6	2.9	0.6
Xiao 2022	2	54	57.52	13.57	24.02	3.63	59.36	20.29	30	106.13	47.62			444.444	486.81	39.68	6.78											1.965	0.965			0.4	0.58							81.28	8.24	94.05	5.25			96.57	7.3
Xiao 2022	3	36	56.89	17.03	23.39	3.01	66.5	19.64	24	83.5	28.93			322.22	183.28	37.82	5.91											1.755	1.01			0.36	0.75							83.57	12.15	93.12	6.23			98.72	2.2
Zhang 2021	3	59	69	4.6	24.7	3	22.9	14.7	28	84.8	5.5																															79.6	3.5	89.6	3.4
Zhang 2021	2	58	68.5	4.5	24.8	2.8	24.2	15.1	28	82.2	5.2																															80	3.7	90	3.8
Zhao 2017	2	60	64.8	12.3	24.3	3.1	40.19	9.23	24	83.2	4.6	9.09	0.45	165.89	42.6	40.3	2.8	3.07	0.84	2.11	0.28	1.83	0.43																					85.9	17.36	92.2	13.25
Zhao 2017	3	60	62.1	14.7	25.5	2.8	43.11	15.59	26	65.4	13.3	13.14	0.31	123.84	56.83	41.8	3.4	3.79	0.96	3.09	0.58	2.49	0.41																					79.6	11.87	89.9	11.74
Zhao 2020	3	28	67	5.6					10									7	1.38036	6	0.860104																					75	10.7584			82	7.70868
Zhao 2020	2	28	70	5.1					8									8	1.28944	7	0.425455																					70	7.98185			82	8.06916
Zhao 2018	2	80	59.98	10.84	22.35	1.89			45	63.5	11.47			133.65	21.07
Zhao 2018	3	40	59.86	10.68	22.52	2.74			25	66.3	6.2			156.3	35.9
[truncated: 47 more columns]
